# Supplementary material for: From Inflammation to Oncogenesis: Tracing Serum DCLK1 and miRNA Signatures in Chronic Liver Diseases
Source: Int J Mol Sci. 2024 Jun 12;25(12):6481. doi: 10.3390/ijms25126481 (PMC11203803; doi:10.3390/ijms25126481)
Supplement: Supplementary file 1 [file ijms-25-06481-s001.zip]

Archive with 1 entries (1 files):
- ijms-3004956-supplementary.pdf
